# Supplementary material for: Glycolytic enzyme HK2 promotes PD-L1 expression and breast cancer cell immune evasion
Source: Front Immunol. 2023 Jun 12;14:1189953. doi: 10.3389/fimmu.2023.1189953 (PMC10291184; doi:10.3389/fimmu.2023.1189953)
Supplement: Supplementary file 2 [file Table_1.xlsx]

## Sheet: Figure1
Flow cytometry
Fig. 1B FITC（%） (MCF-7）
Glucose (mM)	5	50
	17.19	35.58
	9.51	28.03
	9.41	24.06
qpcr
Fig. 1E Rlative CD274 mRNA level (MCF-7）					Fig. 1E Rlative CD274 mRNA level (BT549）
Glucose (mM)	5	50			Glucose (mM)	5	50
	0.993003	1.94862				0.907519	2.13366
	0.962136	2.35958				1.14076	2.33486
	1.04668	2.6737				0.965936	2.36745

## Sheet: Figure3
Fig. 3B Rlative CD274 mRNA level (MCF-7）					Fig. 3B Rlative CD274 mRNA level (BT549）
	Control	Flag-HK2				Control	Flag-HK2
	0.96882	1.68621				0.945202	2.38547
	0.933979	1.4945				1.08646	1.95091
	1.10515	1.69332				0.973781	1.57716

## Sheet: Figure5
	Figure 5B. Correlation between HK2 and IκBα pT291 scores			Figure 5B. Correlation between HK2 and PD-L1 scores
	HK2 Scores	IκBα pT291 scores		HK2 Scores	PD-L1 scores
	0.3	0		0.3	0
	0.1	0		0.1	0.1
	0.9	1.3		0.9	0.5
	0	0		0	0
	0.1	0.5		0.1	0
	0.7	0		0.7	0.3
	0.6	2		0.6	0.1
	0.9	1		0.9	0
	0.9	1		0.9	1
	0.6	2		0.6	0.1
	1.5	1		1.5	1
	0.7	2		0.7	1
	0	0		0	0
	0.7	1		0.7	0.1
	0.8	1.5		0.8	0.2
	0	0		0	0
	0	0		0	0
	0.2	1		0.2	0.1
	0.1	0		0.1	0
	1.8	2		1.8	0.4
	0.9	1		0.9	0
	3	1.5		3	0.6
	0.1	0.1		0.1	0
	1.5	1.3		1.5	0.2
	0.1	0		0.1	0
	0.5	0.1		0.5	0
	0.5	0.3		0.5	0.1
	0.8	1		0.8	0
	0.6	2		0.6	0.5
	1.4	1		1.4	0.1
	0.9	1		0.9	0.1
	1.3	1		1.3	0.1
	0.5	0.1		0.5	0
	0.5	2		0.5	0.1
	2.7	1.1		2.7	0.5
	0.3	1		0.3	0.1
	0.8	1		0.8	1.5
	1	1.2		1	0.6
	0.6	1		0.6	0.5
	1.8	2		1.8	1
	0.6	0		0.6	0
	2.7	2		2.7	0.6
	2.3	1.5		2.3	0.1
	0.3	1		0.3	0.1
	0.5	1		0.5	0
	0.4	1		0.4	0.1
	0.1	0		0.1	0
	0.2	0		0.2	0
	0	0.2		0	0.1
	1.4	1		1.4	0
	0.5	0		0.5	0
	1.6	0		1.6	0.1
	0.1	1		0.1	0
	1.8	1		1.8	0.2
	1.8	0		1.8	0.1
	0.2	0		0.2	0
	1.8	1.5		1.8	1.2
	0	0.3		0	1.2
	1.9	1		1.9	0
	0.2	1		0.2	0
	2.4	1.9		2.4	0.6
	0	0		0	0.1
	0.4	2		0.4	0.1
	2.4	1		2.4	0.4
	1.4	1		1.4	0.5
	1.5	2		1.5	1.2
	1.6	1		1.6	0.7
	1	1.4		1	1.5
	0.6	1		0.6	0.6
	1.5	1		1.5	0
	0	1.5		0	0
	0	0		0	0
	2.7	1.7		2.7	0.5
	0.6	1		0.6	0
	1	2		1	1
	0.2	0.7		0.2	0
	2.7	1.5		2.7	0.8
	0.4	0.5		0.4	0
	1.8	1.3		1.8	0.6
	2.4	2		2.4	1
	0.8	1		0.8	0.1
	1.6	1		1.6	0
	0	0.2		0	0
	1.2	1		1.2	0.2
	0	0		0	0
	1	1		1	0
	0.8	1		0.8	0.8
	1.7	2.5		1.7	1.2
	0	0		0	0
	2	1.5		2	0.2
	0.4	1		0.4	0.8
	0.1	1		0.1	0.1
	2	1		2	0.1
	0	0		0	0.1
	0.5	1		0.5	0.1
	2.7	2.5		2.7	1.1
	0.4	0.1		0.4	0.1
	0.5	1		0.5	0.2
	1.2	0.2		1.2	0.8
	0.1	1		0.1	0
	2	1		2	1.2
	0.8	0.2		0.8	0.5
	1.4	1.2		1.4	0.2
	0.5	1		0.5	0.1
	0.1	1		0.1	0
	0.5	1		0.5	0.5
	0.1	0		0.1	0
	2.4	1		2.4	0.6
	0.4	1		0.4	0.4
	2.7	1.5		2.7	0.4
	1.6	0		1.6	0.1
	0.6	0		0.6	0
	1.6	1		1.6	0.1
	0.1	0.1		0.1	0.1
	0.5	0.1		0.5	0
	1.4	1		1.4	0.4
	2	1		2	0.1
	0.9	1.3		0.9	0.5
	1	1		1	0.1
	0.6	1		0.6	0
	0.1	0.3		0.1	0
	0.5	1		0.5	0.1
	0.3	0.1		0.3	0
	0.1	1		0.1	0
	0.1	0.5		0.1	0
	0.4	0.1		0.4	0
	0.3	0.3		0.3	0
	2.4	1		2.4	0.1
	0.5	0.1		0.5	0
	0.1	1		0.1	0
	0.3	0.1		0.3	0
	1.5	1		1.5	0.5
	1.4	1		1.4	0.1
	1.6	1		1.6	0.1
	0	0		0	0
	0.2	0		0.2	0
	0.3	0.2		0.3	0.05
	0.2	0		0.2	0.1
	2.4	1		2.4	0.9
	2.1	1		2.1	0.05
	0.6	2		0.6	0
	1.2	2		1.2	1
	1.4	1		1.4	0.1
	0.1	0.6		0.1	0
	0.5	1		0.5	0
	1.5	1		1.5	0.1
	0.7	1		0.7	0.1
	0.1	1.5		0.1	0
	0.6	1		0.6	0
	0.5	1.5		0.5	0.6
	0.1	0.5		0.1	0
	0.2	0		0.2	0
	0	0		0	0
	0.4	0.1		0.4	0
	0.3	1		0.3	0.2
	1.8	1		1.8	0.1
	0.3	0.1		0.3	0
	0.3	0.2		0.3	0.05
	0.1	0.1		0.1	0
	0.1	1		0.1	0.2
	0.4	0.2		0.4	0
	0.2	1		0.2	0.3
	1.7	3		1.7	1
	2.1	1		2.1	0.1
	2.7	1		2.7	0.05
	1	1		1	0.05
	0.3	0.3		0.3	0
	0.4	1.2		0.4	1.4
	2.4	1		2.4	0.6
	0.4	0.1		0.4	0
	1.8	2		1.8	0.1
	0.8	1		0.8	0.05
	2.1	1		2.1	0.05
	0.3	0.1		0.3	0
	0.4	0.5		0.4	0
	0.3	0.2		0.3	0
	0.5	0.2		0.5	0
	2.5	2		2.5	1
	0.4	1		0.4	0.1
	1.2	1		1.2	0.05
	0.2	0.5		0.2	0
	1.4	1		1.4	0.05
	2.7	1.5		2.7	0.7
	0.3	2.5		0.3	0.9
	2.4	1		2.4	0.05
	0.3	0.2		0.3	0
	0.8	2.5		0.8	0.05
	0.5	0.1		0.5	0.05
	0.5	1		0.5	0.8
	1.8	1		1.8	0
	0.2	0.8		0.2	0
	0.1	1		0.1	0.1
	0.2	1		0.2	0
	0	0		0	0
	0.5	1		0.5	0
	0.3	0.4		0.3	0
	0.5	2		0.5	0.1
	0.1	2.5		0.1	0.5
	0.2	0		0.2	0.05
	2.4	2		2.4	0.5
	2.1	1.4		2.1	0.2
	1	1.4		1	0.1
	0.1	0		0.1	0
	0.2	0.1		0.2	0
	2.4	1		2.4	0.1
	0.3	0.2		0.3	0.2
	0.1	0		0.1	0
	0.3	0		0.3	0.1
	0	0		0	0
	0	0.2		0	0
	2.1	2		2.1	1
	0.3	0.1		0.3	0
	0.1	0.3		0.1	0
	0	0.2		0	0
	0	0.2		0	0
	0.1	0.3		0.1	0
	0	0		0	0
	0.2	1		0.2	0
	0	0		0	0
	0.1	0		0.1	0
